# Supplementary material for: A Systematic Review of Dietary Interventions for Cancer Survivors and Their Families or Caregivers
Source: Nutrients. 2023 Dec 23;16(1):56. doi: 10.3390/nu16010056 (PMC10780967; doi:10.3390/nu16010056)
Supplement: Supplementary file 1 [file nutrients-16-00056-s001.zip]

Archive with 1 entries (1 files):
- nutrients-2777692-supplementary.pdf
